# Supplementary material for: Design, Synthesis and Structure-Activity Relationship Studies of Meridianin Derivatives as Novel JAK/STAT3 Signaling Inhibitors
Source: Int J Mol Sci. 2022 Feb 16;23(4):2199. doi: 10.3390/ijms23042199 (PMC8875316; doi:10.3390/ijms23042199)
Supplement: Supplementary file 1 [file ijms-23-02199-s001.zip]

Archive with 1 entries (1 files):
- ijms-1585814-supplementary.pdf
